# Supplementary material for: Predicting Emotional Experiences through Eye-Tracking: A Study of Tourists’ Responses to Traditional Village Landscapes
Source: Sensors (Basel). 2024 Jul 10;24(14):4459. doi: 10.3390/s24144459 (PMC11280763; doi:10.3390/s24144459)
Supplement: Supplementary file 1 [file sensors-24-04459-s001.zip]

Archive with 1 entries (1 files):
- sensors-3065013-supplementary.pdf
